# Supplementary material for: The Circulation of Scientific Articles in the Sphere of Web-Based Media: Citation Practices, Communities of Interests and Local Ties
Source: PLoS One. 2016 Jul 28;11(7):e0158393. doi: 10.1371/journal.pone.0158393 (PMC4965155; doi:10.1371/journal.pone.0158393)
Supplement: S1 File — (XLSX) [file pone.0158393.s008.xlsx]

## Sheet: Feuil1
Country	Article numerotation	Newspaper	Media Category	Nature	Themes	Rubrique	Content source	Source	Date		Video	Photo	PloS One(Citation/Link)	Laboratory (Citation/Link)	Scientists(Citation/Link)	Institution(Citation)	Commentary	Title	Internet Link
France	1	20 mn.fr	Online Version	General Information	Information	Planet	PdS	20min/ PO	2012-12-11		O	O	C/L			C	22	Quand les poissons chats attaquent les pigeons	http://www.20minutes.fr/article/1061929/quand-poissons-chats-attaquent-pigeons/
France	2	BFMTV	Online Version	General Information	Information	Planet	PDS	PO	2012-12-12		O	O	C /L		C		3	Des pigeons attaqués par des silures dans le Tarn	http://www.bfmtv.com/planete/pigeons-attaques-silures-tarn-402912.html/
France	3	Canal +	Online Version	General Information	Information		PDS		2012-12-08		O								http://www.canalplus.fr/c-infos-documentaires/pid2800-c-le-jt-de-canal.html?vid=775700/
France	4	Charente Libre	Online Version	General Information	Information	à chaud	AFP		2012-12-07		O	O	C		C	C	6	Quand les silures se mettent à chasser des pigeons	http://www.charentelibre.fr/2012/12/07/quand-les-silures-se-mettent-a-chasser-les-pigeons-video,1128680.php/
France	5	Direct Matin	Online Version	General Information	Information	Environment	AFP+PDS	PDS	2012-12-07		O	O	C/L				0	Des pigeons attaqués par… des poissons	http://www.directmatin.fr/environnement/2012-12-07/video-des-pigeons-attaques-par-des-poissons-275505 /
France	6	France 3 MP	Online Version	Local actuality	Information	Ecologie	PDS	PDS	2012-12-07	buzz	report. FR3	O	L	C/L		C	0	Dans le Tarn, les silures se nourrissent de pigeons	http://midi-pyrenees.france3.fr/2012/12/07/en-video-dans-le-tarn-les-silures-se-nourrissent-de-pigeons-159947.html /
France	7	France TV Info	Online Version	General Information	Information				2012-12-10		report. F2		C						http://www.franceinter.fr/reecouter-diffusions/244617/
France	8	France2.fr	Online Version	General Information	Information	Animals	AFP	LD /UPS	2012-12-10		report. FR3	N			C/L	C	0	Les silures d'Albi ont trouvé de nouvelles proies… des pigeons	http://www.francetvinfo.fr/video-les-silures-d-albi-ont-trouve-de-nouvelles-proies-des-pigeons_184607.html/
France	9	France2.fr	Online Version	General Information	Information	Forum			2012-12-10		N	N					12	Les silures et les pigeons	http://forums.france2.fr/france2/jtfrance2/silures-pigeons-sujet_56171_1.htm
France	10	Frituremag	Online Version	General Information	Information	General Information	PDS	PDS	2012-12-10										http://www.frituremag.info/Home-Page/Video-inedite-dans-le-Tarn-les.html/
France	11	La dépêche	Online Version	General Information	Information	Albi et sa région/ environ.	PO / Interview Santoul		2012-12-07		O	O			C	C	25	Quand les silures du Tarn mangent des pigeons	http://www.ladepeche.fr/article/2012/12/07/1508520-albi-quand-les-silures-du-tarn-mangent-des-pigeons.html/
France	12	La dépêche	Online Version	General Information	Information	Albi et sa région/éco		You Tube (vidéo)	2012-12-08	buzz	O	N		C	C	C	23	Les silures chaseurs de pigeons font le buzz	http://www.ladepeche.fr/article/2012/12/08/1509233-albi-les-silures-chasseurs-de-pigeons-font-le-buzz.html/
France	13	La dépêche	Online Version	General Information	Information	Tarn			2013-01-11	buzz	N	Autre ph.					1	Marc et Antoinnette ont filmé les silures chasseurs de pigeons	http://www.ladepeche.fr/article/2013/01/08/1531014-albi-marc-et-antoinette-ont-filme-les-silures-chasseurs-de-pigeons.html
France	14	La pêche et les poissons	Online Version	Hunt	Fauna and Flora	insolite/buzz	LD /AFP	La Dépêche (LD)	2012-12-12	buzz	O	O	C/L		C		2	Buzz: les silures mangeurs de pigeons	O
France	15	LCI	Online Version	General Information	Information	Unusual / Buzz			2012-12-12	buzz	O	N					0
France	16	Le Monde	Online Version	Science and Technology	Science and Technology	blog	PO/ Interview	PO/ Interview	2012-12-06		O	O	C/L	C/L	C		87 (vu 24/01)	Dans le Tarn, d'étonnant poissons de mettent à chasser : le pigeon	http://passeurdesciences.blog.lemonde.fr/2012/12/06/dans-le-tarn-detonnants-poissons-se-mettent-a-chasser-le-pigeon/
France	17	Le Parisien	Online Version	General Information	Information	Environment	AFP	AFP	2012-12-08		O	O	C/L		C	C	0	Albi: quand les silures chassent… les pigeons	http://www.leparisien.fr/environnement/video-albi-quand-les-silures-chassent-des-pigeons-08-12-2012-2391033.php
France	18	Le Parisien	Online Version	General Information	Information		AFP	AFP	2012-12-07		N	N	C		C	C	0	Les silures, poissions redoutables, gobent les pigeons du Tarn	http://www.leparisien.fr/toulouse-31000/les-silures-poissons-redoutables-gobent-les-pigeons-du-tarn-07-12-2012-2388717.php
France	19	Le Point	Online Version	General Information	Information	Science	AFP	AFP	2012-12-07		N	Autre ph.	L		C	C	4	Quand les poissons mangent les pigeons!	http://www.lepoint.fr/science/qui-sont-ces-poissons-qui-gobent-les-pigeons-du-tarn-07-12-2012-1547082_25.php
France	20	Le Républicain Lorrain	Online Version	General Information	Information	Environment	AFP		2012-12-08		N	Autre ph.	C			C	0	Les silures du Tarn gobent les pigeons	http://www.republicain-lorrain.fr/actualite/2012/12/08/les-silures-du-tarn-gobent-les-pigeons/
France	21	Ledauphine.com	Online Version	General Information	Information	Animals	LD	LD	2012-12-08		O	N						Les silures e nourrissant de pigeons	http://www.ledauphine.com/france-monde/2012/12/08/des-silures-se-nourissant-de-pigeons/
France	22	l'independant	Online Version	General Information	Information	Unusual	journal du siècle	journal du siècle	2012-12-10		O	N					4	Tarn: quand les silures attaquent les pigeons	http://www.lindependant.fr/2012/12/10/tarn-quand-les-silures-attaquent-les-pigeons,1709762.php/
France	23	MCE TV	Online Version	General Information	Information	Unusual	LD /PDS		2012-12-11		O	O	C			C	0 (24 000 aiment)	Des poissons chats attaquent et dévorent des pigeons	http://mcetv.fr/news-express/1112-des-poissons-chats-attaquent-et-devorent-des-pigeons-video
France	24	Midi libre	Online Version	General Information	Information	Actualities		LD	2012-12-08	buzz	O	N					38	Des silures attaquent et mangent des pigeons sur les berges du Tarn	http://www.midilibre.fr/2012/12/08/des-silures-attaquent-et-mangent-des-pigeons-sur-le-berges-du-tarn,608261.php/
France	25	Première	Online Version	Cinema	Media and Technology	Society / Actuality		PDS + boingboing.net	2012-12-12		O	O		C	C		1	Evolution: les silures du Tarn mangent des pigeons	http://fluctuat.premiere.fr/Societe/News/Evolution-les-silures-du-Tarn-mangent-des-pigeons-3596842/
France	26	Radio totem	Online Version	Local actuality	Information	Actualities	AFP		2012-12-07							C	0	Albi : des silures amateurs de pigeons	http://www.radio-totem.net/actualite/journal/all/article-65691-albi-des-silures-amateurs-de-pigeons/?page=&filtre=all/
France	27	Réponse à tout	Online Version	Practical Information	Information	Unusual	AFP		2012-12-11		O	N	C			C	1	Des poissons mangeurs de pigeons !	http://www.reponseatout.com/insolite/images-insolite/des-poissons-mangeurs-pigeons-a108892/
France	28	Sciences et avenir / nouvel Obs	Online Version	Science and Technology	Science and Technology	Nature and environment	PO+PDS	PO (vidéo et photos)	2012-12-14		O	O	C/L				18	Le silure, un poisson tueur de pigeons	http://sciencesetavenir.nouvelobs.com/nature-environnement/20121214.OBS2537/le-silure-poisson-tueur-de-pigeons.html/
France	29	TLT	Online Version	Unusual	Odd and Funny	Unusual			2012-12-07		report.		C	C	C	C	0	Silures : des pigeons attaqués par des poissons	http://playtv.fr/video/246410/silures-des-pigeons-attaques-par-des-poissons-toulouse/
France	30	wapiti	Online Version	Children	Diverse	Planet / Nature	CNRS /INSEE	CNRS /INSEE	2012-12-12		N	O					3	Le silure et le pigeon	http://blogwapiti.com/actus/le-silure-et-le-pigeon/
France	31	24Matins.fr	Site native to the web	General Information	Information	Nature	LD		2012-12-08	buzz	O	N	C		C/L		0	Silures: les poissons attaquent et mangent les pigeons	http://www.24matins.fr/silures-des-poissons-attaquent-et-mangent-les-pigeons-30651/
France	32	Actualités news environnement	Site native to the web	Environment	Fauna and Flora	Ecologie	AFP		2012-12-12	buzz	N (lien YouT)	O	C/L			C/L	0	Des silures qui mangent des piossons	http://www.actualites-news-environnement.com/29739-Des-silures-mangent-pigeons.html/
France	33	Actuzz	Blog	Geek/buzz	Media and Technology	Actuality high tech, web, TV			2012-12-10	buzz	O	N					0	Vidéo buzz: des silures attaquent des pigeons	http://actuzz.com/video-des-silures-attaquent-des-pigeons-5368
France	34	agoravox	Site native to the web	General Information	Information	Unusual	LD	LD	2012-12-11	buzz	O	N		C	C	C	14	Au bord du Tarn, des silures attaquent les pigeons…	http://www.agoravox.tv/culture-loisirs/etonnant/article/au-bord-du-tarn-des-silures-37281/
France	35	Atlantico	Site native to the web	actu.	Media and Technology	Unusual	AFP+PDS	FTV Info	2012-12-11		O	O	C		C	C	3	Quand des poissons d'Albi attaquent et mangent des pigeons	http://www.atlantico.fr/atlantico-light/quand-poissons-albi-attaquent-et-mangent-pigeons-573412.html/
France	36	Blogbang	Site native to the web	Actu, buzz	Media and Technology	Society / Politic		Blog Toulouse 7	2012-12-07	buzz	N (Sarkozy)	N						Dans le Tarn, les Silures attaquent les pigeons, images impressionnantes	http://www.blogbang.com/articles/4079354-dans-le-tarn-les-silures-attaquent-les-pigeons-images-impressionnantes.html
France	37	Buzzmoiça	Site native to the web	buzz	Media and Technology	buzz			2012-12-08	buzz	O	N	C				0	Des poissons mangent des oiseaux	www.buzzmoica.fr/video/des-poissons-mangent-des-oiseaux-36907
France	38	carevox	Site native to the web	Health	Diverse	Health / Animals	PDS	Le journal du siècle	2012-12-12		O	O		C		C	2	Des pigeons attaqués par des poissons dans le Tarn	http://www.carevox.fr/sante-des-animaux/article/des-pigeons-attaques-par-des/
France	39	Carré d'info	Site native to the web	Web information	Information	Proximity		France3 MP	2012-12-09		N	N					0	Une vidéo suprenante	http://carredinfo.fr/revue-du-web-de-la-semaine-14-chauffeur-braqueur-poissons-colombophages-et-bambous-de-sauvetage-17487/
France	40	Come4news	Site native to the web	Environment	Information	Ecologie	AFP		2012-12-11		N	Autre ph.					6	Des poissons mangeurs de pigeons ?	http://www.come4news.com/les-poissons-mangeurs-de-pigeons-442568/
France	41	Divertissonsnous	Site native to the web	Entertainment	Media and Technology	Fun			2012-12-11		O	N					34	Un poisson chat attaque des pigeons	http://www.divertissonsnous.com/2012/12/11/un-poisson-chat-attaque-des-pigeons/
France	42	Esoxiste	Site native to the web	Hunt	Fauna and Flora	Fishing		Le point / PDS	2012-12-09	buzz	O	O				C	11	Les silures mangeurs de pigeons	http://esoxiste.com/video-les-silures-mangeurs-de-pigeons/
France	43	Fun-buzz (43-73-75)	Site native to the web	Actu, buzz	Media and Technology	Actualities			2012-12-11		N	O					0	Des silures qui attaquent et mangent des pigeons	http://www.fun-buzz.com/2012/12/11/des-silures-qui-attaquent-et-mangent-des-pigeons/
France	44	Futura-Sciences	Site native to the web	Science and Technology	Science and Technology	Science and Technology	PO		2012-12-10		O	O	C/L		C/L	C	0	Des poissons chat albigeois se nourrissent de poissons	http://www.futura-sciences.com/fr/news/t/zoologie/d/en-video-des-poissons-chats-albigeois-se-nourrissent-de-pigeons_43307/
France	45	gamaniak	Forum	Entertainment	Media and Technology				2012-12-11		O	N					15	Un poisson-chat attrape un pigeon	http://www.gamaniak.com/video-8768-poisson-chat-attrape-pigeon.html/
France	46	infos-chalon	Site native to the web	Local Information	Information	Unusual			2012-12-08		O	O					0	Des silures qui mangent des pigeons !	http://www.infos-chalon.com/article.php?sid=38585#.UMruWmazgkg/
France	47	Koreus.com	Forum	Entertainment	Media and Technology	Forum		PO(2eme comm)	2012-12-07		O	N	C/L				7	Des poissons chats chassent des pigeons	http://www.koreus.com/modules/newbb/topic90120.html
France	48	Le journal de la science	Site native to the web	Science and Technology	Science and Technology	zoologie		PDS +PO	2012-12-08		O	N	C/L			C	0	Dans le Tarn, des poissons chassent et mangent… des pigeons !	http://lejournaldusiecle.com/2012/12/08/quand-des-poissons-attaquent-et-mangent-des-pigeons/
France	49	Le Journal du siècle (idem 50-66)	Site native to the web	General Information	Information	Science and Technology		Maxisciences	2012-12-08		O	O	C	C			17	Des poissons chats chasent des pigeons	N
France	50	Maxisciences (idem 49-66)	Site native to the web	Science and Technology	Science and Technology	Planet / Fish	PDS		2012-12-07		N	Autre ph.	C	C			10	Quand des poissons attaquent et mangent des pigeons
France	51	Millaulive	Site native to the web	forum video	Media and Technology	Local information		pds	2012-12-06		O	N				Lien vers Le Monde	1	Quand des poissons se mettent à chasser les pigeons	http://www.millau-live.fr/videos/44-yannick-perie/video/56-dans-le-tarn-des-poissons-attaquent-des-pigeons.html/
France	52	Mort de rire	Site native to the web	Unusual	Odd and Funny	Unusual		fluctuat	2012-12-11		O							Dans le Tarn, des poissons attaquent des pigeons	http://www.mortderire.com/actualites-insolites.html
France	53	myreplaytv	Site native to the web		Media and Technology	Animals			2013-01-07		O	N		C	C	C		Des pigeons attaqués par des poissons	http://myreplay.tv/v/O0lef8SS
France	54	Naturellement pêche	Site native to the web	Hunt	Fauna and Flora	Goodies	PDS dans commentaires		2012-12-08		O	N					4	Le silure, requin d'eau douce, mangeur de pigeons	O
France	55	Nautic tube	Site native to the web	Sea	Fauna and Flora	Video			2012-12-09	buzz	O	N					0	Incroyable : des silures attaquent et mangent des pigeons	O
France	56	Pêcheur	Site native to the web	Hunt	Fauna and Flora	Information			2012-12-07		O	O			C dans commtaires		15	Les silures attaquent les pigeons !	O
France	57	reviewer.fr	Site native to the web	Media	Media and Technology	Cultural actualities	LD		2012-12-10		O	O			C	C	0	Quand les silures se mettent à bouffer… les pigeons	http://www.reviewer.fr/breves/web-tech/18402/quand-pigeons-font-bouffer-par-silures-video.html/
France	58	Rue 89	Site native to the web	General Information	Information	zap net			2012-12-09		O	N	L				51	Des silures attaquent des pigeons : une vidéo scientifique et gore	http://www.rue89.com/zapnet/2012/12/09/des-silures-attaquent-des-pigeons-une-video-scientifique-et-gore-237659/
France	59	Slate.fr	Blog	Environment and Science	Science and Technology	blog science			2012-12-10		O	o + Autre ph.	C/L		C	C	3	Dans le Tarn, des poissons chats pratiquent la chasse aux pigeons	http://blog.slate.fr/globule-et-telescope/2012/12/10/dans-le-tarn-des-poissons-chats-pratiquent-la-chasse-aux-pigeons/
France	60	techno-science	Site native to the web	Science and Technology	Science and Technology	vie et terre	PO	PO	2012-12-07		N	O	C/L		C		7	Quand un poisson se met à chasser le pigeon	http://www.techno-science.net/?onglet=news&news=11109
France	61	Terrafemina	Site native to the web	Women's magazine	Diverse	Health			2012-12-10		O	Autre ph.				C	3	Attaque de pigeons par des silures	http://www.terrafemina.com/vie-privee/sante/articles/20427-attaque-de-pigeons-par-des-silures-video.html
France	62	Toulouse7.com	Site native to the web	Local Information	Information	Tarn			2012-12-07	buzz	O	N					0	Dans le Tarn, les silures attaquent les pigeons, images impresionnantes	http://www.toulouse7.com/2012/12/07/dans-le-tarn-les-silures-attaquent-les-pigeons-images-impressionnantes/
France	63	Toute L'actu	Site native to the web	General Information	Information	Science	AFP		2012-12-11		O	N				C	0	Dans le Tarn, les silures ne font qu'une bouchée des pigeons	http://toute-lactu.com/2012/12/11/dans-le-tarn-les-silures-ne-font-quune-bouchee-des-pigeons/
France	64	vidéo-buzz	Site native to the web	Video /buzz	Odd and Funny	Unusual			2012-12-08	buzz	O	O					0	Des poissons-chats attaquent des pigeons !	http://video-buzz.eu/des-poissons-chats-attaquent-des-pigeons?clearCache=oui/
France	65	Web et Tech	Site native to the web	Web and technology	Media and Technology	Unusual /news, sc,	AFP		2012-12-13		O	O				C	6	Des silures qui sautent sur des pigeons et les dévorent	http://web-tech.fr/des-silures-qui-sautent-sur-des-pigeons-et-les-devorent/
France	66	WikiStrike (idem 49-50)	Site native to the web	Environment	Fauna and Flora	Ecologie	Maxisciences	Maxisciences	2012-12-08		N	Autre ph.	C	C			0	Dans le Tarn, des poissons chassent… des pigeons !	http://www.wikistrike.com/article-dans-le-tarn-des-poissons-chassent-des-pigeons-113247208-comments.html/
France	67	newsyahoo	Content aggregators		Media and Technology			Atlantico	2012-12-11										http://fr.news.yahoo.com/poissons-dalbi-attaquent-mangent-pigeons-071524043.html/
France	68	Alvinet	Content aggregators	General Information	Information	buzz/actuality			2012-12-07	buzz									http://www.alvinet.com/actualite/articles/dans-le-tarn-les-silures-attaquent-les-pigeons-images-impressionnantes-15290466.html/
France	69	Scoop It	Content aggregators	Media	Information	Worlds and wonders		Le Parisien.fr	2012-12-17	buzz	o
France	70	2tout2rien	Blog	Unusual, buzz, art, sport, humor, people	Odd and Funny	Animals			2012-12-12		O	O	L			C	3	Les poissons chats chassent les pigeons	http://www.2tout2rien.fr/les-poissons-chats-chassent-les-pigeons-video/
France	71	AAPMA du mortier de Glénac	Forum	Hunt	Fauna and Flora	Forum		PDS/ F2/Ouest France	2012-12-10	buzz	O (YT +FR2)	N		L			8	Silures mangeurs de pigeons	N
France	72	Blog's avenue	Blog	Unusual	Odd and Funny		PDS		2012-12-15		N	N					0	Quand les poissons chassent le pigeons….	N
France	73	Bluzzin (43-73-75)	Blog	Actu, buzz	Media and Technology			Fun buzz	2012-12-11		N	N					0	Des silures qui attaquent et mangent des pigeons	http://bluzzin.com/article/silures-attaquent-mangent-pigeons-72892.html
France	74	Carnapesac38	Blog	Hunt	Fauna and Flora				2012-12-08		O						3	Silures vs pigeons	http://carnapesca38.skyrock.com/3129826226-Silure-VS-Pigeons.html
France	75	Fun buzz (43-73-75)	Blog	General actu/buzz	Media and Technology	Unusual			2012-12-11		N	Autre ph.					0	Des silures attaquent et mangent des pigeons	http://www.fun-buzz.com/
France	76	Guru Meditation	Blog	Science and Technology	Science and Technology	Science and Technology	PO	PO	2012-12-08		O	O	C/L	C		C	2	Quand les poissons chats s'attaquent aux pigeons urbains	http://www.gurumed.org/2012/12/08/quand-les-poissons-chats-sattaquent-aux-pigeons-urbains-vido/
France	77	Hydrobioblog	Blog	Science and Technology	Science and Technology			La peche et les poissons, PO	2012-12-29		O (FR2)	O	C/L		C		0	Régime alimentaire surprenant du silure	http://hydrobioloblog.blogvie.com/2012/12/29/regime-alimentaire-surprenant-du-silure/
France	78	Les mots ont un sens	Blog	General Information	Information		LD	LD	2012-12-10	buzz	O	N						Les silures chasseurs de pigeons font le buzz	http://www.lesmotsontunsens.com/video-les-silures-chasseurs-de-pigeons-font-le-buzz-13615
France	79	les plus lus	Blog	General Information	Information			LD	2012-12-09	buzz	O (midi Libre)	N					0	Des silures attaquent et mangent des pigeons sur les berges du Tarn !	http://lespluslus.blogspot.fr/2012/12/des-silures-attaquent-et-mangent-des.html
France	80	lespostiers.fr	Blog	General Information	Information	Unusual		PDS	2012-12-10		O	O	C/L	C/L	C/L		1	Quand le pigeon se fait chasser… par des poissons	http://lespostiers.fr/2012/12/10/quand-le-pigeon-se-fait-chasser-par-des-poissons/
France	81	Littlefishing	Blog	Hunt	Fauna and Flora				2012-12-07		O	N					0	Silure vs pigeons	http://littlefishing.overblog.com/silure-vs-pigeons
France	82	Nbekblog	Blog	Personal	Odd and Funny	buzz, unusual	AFP?		2012-12-09	buzz	N	N	C/L		C		4	Silure vs pigeons : l'arroseur arrosé	http://nbekblog.free.fr/?p=2035
France	83	phil3665	Blog	Hunt	Fauna and Flora			PDS	2012-12-07		O	N					1	Le silure et les pigeons	http://phil3665.blogspot.fr/2012/12/le-silure-et-les-pigeons.html
France	84	Tachka.jura	Blog	Personal	Diverse		copié collé PDS	Maxisciences and journal du siècle	2012-12-08		O	N	C	C	C			Des poissons qui attaquent et mangent des pigeons	http://tachka.jura-web.fr/?tag=silures-pigeons-tarn-attaques/
France	85	Jack35Wordpress	Blog	Unusual - science	Science and Technology		copié collé PDS	PDS	2012-12-08		O	N	C	C	C/L		5	Dans le Tarn, d'étonnants poissons se mettent à chasser le pigeon	http://jack35.wordpress.com/2012/12/08/dans-le-tarn-detonnants-poissons-se-mettent-a-chasser-le-pigeon-video/pigeon-et-poisson/
France	86	Adrénergik	Site	Commercial	Diverse	Environment		Le Parisien	2012-12-09		O	N					0	Albi: quand les silures chassent des pigeons	O
France	87	Amisdesamis	Forum	Animal	Fauna and Flora	Forum			2012-12-15		N	N					3	Le silure… tueur de pigeons	http://www.amisdesamis.com/t1113-le-siluretueur-de-pigeons
France	88	amisdesbetes.info	Site	Animal	Fauna and Flora	Nature and environment		Le Parisien	2012-12-09	Buzz	O	N	C/L		C		0	Etonnant silure chasseur… de pigeons dans le Tarn !!	http://www.amisdesbetes.info/article-etonnants-silures-chasseurs-de-pigeons-dans-le-tarn-113273766.html/
France	89	Animogen	Forum	Animal	Fauna and Flora	Forum		news yahoo	2012-12-11		O	O					6	Quand les poissons d'Albi attaquent et mangent des pigeons	http://www.animogen.com/forums/viewtopic.php?f=71&t=6350/
France	90	APML	Forum	Hunt	Fauna and Flora	Forum			2013-01-20		O	N					16	Quand les silures gobent les pigeons !	O
France	91	Aqua 49	Forum	aquariophilie	Fauna and Flora	Forum		Le Monde et Plos One	2012-12-06		N	N	C/L				16	Silure vs pigeon	http://www.aqua49.com/t18166-silure-vs-pigeon
France	92	AquaAgora	Forum	Nature	Fauna and Flora	Forum			2012-12-12		N	N					2	Silures mangeurs de pigeons	http://forum.aquagora.fr/21/silures-mangeurs-de-pigeons/20/
France	93	Aquaportail	Forum	aquariophilie	Fauna and Flora	Forum			2012-12-10	buzz	O (Fr2)	N					9	Adaptation des techniques de chasse du silure	O (Fr2)
France	94	Art de de pêche	Site	Hunt	Fauna and Flora			Plos one	2012-12-11		O	O	C/L	C		C	0	Des silures chassent le pigeon pour se nourrir	http://www.art-de-la-peche.com/t38174-quand-des-silures-attaquent-et-mangent-des-pigeons
France	95	Blue Belton	Forum	Animal	Fauna and Flora	Forum		LD, You Tube	2012-12-08		O	N		C	C	C	6	Quand les silures bouffent les pigeons	http://forums.bluebelton.com/nos-loisirs-nature-f39/quand-les-silures-bouffent-les-pigeons-t19883.htm
France	96	Bretagne vivante	Forum	Nature	Fauna and Flora	Forum		PDS	2012-12-07		N	N					11	Pigeon prédaté par… le silure !!	http://www.forumbretagne-vivante.org/t5857-pigeon-predates-parle-silure
France	97	CarpeAlsace	Forum	Hunt	Fauna and Flora	Forum		YT, Journal l'Alsace	2012-12-10		N	N					15	Silures attaquent des pigeons	http://www.carpealsace.com/t15839-silures-attaquent-des-pigeons
France	98	Carnasse pêche	Forum	Hunt	Fauna and Flora	Forum		fluctuat.net	2012-12-12		N	N					8	Evolution des mœurs du silure !	N
France	99	Chasse passion	Forum	Hunt	Fauna and Flora	Forum		Le Parisien	2012-12-11		N	N					14	Quand les silures attaquent les pigeons	http://www.chassepassion.net/le-forum/35/25864
France	100	Chassimages	Forum	Hunt	Fauna and Flora			Toulouse 7, FR2	2012-12-09		N	O					0	Les silures du Tarn aiment les pigeons	http://www.chassimages.com/forum/index.php?topic=171365.20;wap2
France	101	Club Carna 77	Forum	Hunt	Fauna and Flora	Forum		Le Parisien	2012-12-08		O	N					4	Quand les silures chassent et mangent les pigeons…	http://clubcarna77.forumactif.org/t3204-quand-les-silures-chassent-et-mangent-les-pigeons
France	102	Club des saumoniers	Forum	Hunt	Fauna and Flora	Forum			2012-12-08		O (Charebnte Libre)	N					2	Une bonne mouche pour les silures : le pigeon !	http://forum.club-des-saumoniers.org/viewtopic.php?id=1693
France	103	CNRS	Site	Institution	Institutionnel	en direct des labo.			2012-12-06		N	O	C	C	C	C	0	Quand un poisson se met à chaque le pigeon	http://www.cnrs.fr/inee/communication/breves/frederic_santoul2012.htm/
France	104	Evilox	Site	Video /buzz	Odd and Funny	Animals		LD, You Tube	2012-12-19		O	N					32	A table, silures !	http://fr.evilox.com/videos/silure-vs-pigeon
France	105	Exo-thonic Fishing	Forum	Hunt	Fauna and Flora	Forum			2012-12-11		Lien YT	N					11	Les silures et les pigeons à Albi	http://exo-thonic.purforum.com/t1513-les-silures-et-les-pigeons-a-albi-tarn
France	106	Fédération des acteurs ruraux	Site	Local Information	Diverse	Predation		Midi Libre & La Dépêche	2012-12-09	Buzz	N	N					0	Des silures attaquent et mangent des pigeons sur les berges du Tarn	http://federationdesacteursruraux.blogspot.fr/2012/12/des-silures-attaquent-et-mangent-des.html
France	107	gobages	Forum	Hunt	Fauna and Flora	Forum		PDS	2012-12-06		N	N					112	Silure vs… pigeons	http://www.gobages.com/forum-mouche/showthread.php?t=37762
France	108	Heo	Forum	Nature	Fauna and Flora	Forum		LD, You Tube	2012-12-09		Lien YT	N					30	Les silures à l'attaquent de pigeons	www.hisse-et-oh.com/forums/la-taverne/messages/1230706-silures-a-l-attaque-de-pigeons
France	109	Humminbird	Site	Hunt	Fauna and Flora	Forum		PDS	2012-12-09		Lien YT	N					17	Etonnant ces silures dans le Tarn	http://humminbird.xooit.fr/t4488-Etonnant-ces-silures-dans-le-TARN.htm
France	110	Les amis de Didie	Site	Animal	Fauna and Flora	Forum		Midi Libre et La Dépêche	2012-12-08	Buzz	N	N					1	Des silures attaquent et mangent des poissons sur les berges du Tarn	N
France	111	Nature et passions	Site	Hunt	Fauna and Flora	Forum			2012-12-07		O	N					6	Silures et pigeons dans le Tarn	http://www.natureetpassions.com/t1661-Silures-et-pigeons-dans-le-Tarn.htm
France	112	Nous ne sommes pas seuls	Forum	paranormal	Diverse	Forum		Blog Le Monde	2012-12-09		O	N	C				12	Des poissons ont modifié leur comportement en chassant des pigeons	http://nousnesommespasseuls.xooit.com/t18445-Des-poisssons-ont-modifie-leur-comportement-en-chassant-des-pigeons.htm?q=silure+pigeon
France	113	Pecheenseine	Forum	Hunt	Fauna and Flora	Forum		Le Parisien	2012-12-08		Lien YT	N					4	Quand les silures chassent… les pigeons !	www.pecheenseine.com/t23701-quand-les-silures-chassentles-pigeons
France	114	Pechemaster	Site	Hunt	Fauna and Flora	Video / Buzz			2012-12-28		O	N					0	Les silures attaquent les pigeons dans le Tarn	http://www.pechemaster.com/videos/buzz/les-silures-attaquent-les-pigeons-dans-le-tarn-11.html
France	115	Pêcheurs du 24	Site	Hunt	Fauna and Flora				2013-01-07		O	N					0	Des silures attaquent des pigeons	http://pecheursdu24.forumactif.org/t10-des-silures-attaquent-des-pigeons
France	116	Pigeon voyageur	Forum	Pigeon Fancying	Fauna and Flora	Forum		news msn	2012-12-08		N	N					11	Le silure mangeur de pigeons	http://pigeon-voyageur.com/index.php?mod=forum&ac=voir&id=4267
France	117	Powerticale	Forum	Hunt	Fauna and Flora	Forum		BFM TV	2012-12-17		N	N					3	Les silures attaquent les pigeons	http://powerticale.forumpro.fr/t3253-les-silures-attaquent-les-pigeons
France	118	Predators fishing	Forum	Hunt	Fauna and Flora	Forum		Le mouching.com, PDS	2012-12-07		N	N					16	Le silure bouffe du pigeon !	http://forum.predators-fishing.com/viewtopic.php?id=13819
France	119	Rondbleu	Site	Local Information	Information				2012-12-11		O	O					0	Des poissons carnasiers mangent des pigeons à Albi. Les silures "requins" des rivières ?	O
France	120	session pêche	Forum	Hunt	Fauna and Flora	Forum		Le Républicain Lorrain, PO, PDS	2012-12-08		O	N	C				17	Silures spécialisés dans la chasse aux pigeons !	http://session-peche.conceptforum.net/t514-silures-specialises-dans-la-chasse-aux-pigeons/
France	121	Silure glanis	Forum	Hunt	Fauna and Flora	Forum		MaxiSciences	2012-12-09		N	N					2	Le silure s'attaque aux pigeons	http://silurusglanis.free.fr/bb3/viewtopic.php?f=34&t=19239
France	122	sur la toile	Site	Science and Technology	Science and Technology	Biologie		PLoS one, PDS	2012-12-08		O	N	C/L		C		0	Remarquable phénomène d'un poisson chat chassant le pigeon	http://www.sur-la-toile.com/article-17236-Remarquable-phenomene-d-un-poisson-chat-chassant-le-pigeon.html/
France	123	Tarulympique	Site	Entertainment	Odd and Funny	Unusual		Blog Le Monde	2012-12-11		O	N					0	Dans le Tarn, des silures attaquent des pigeons !	http://www.tarulympique.com/article-dans-le-tarn-des-silures-attaquent-des-pigeons-113359813.html
France	124	Toppeo	Site	General Information	Media and Technology	Video / Buzz			2012-12-08	buzz	O	N					4	Des poissons chats attaquent des pigeons	http://www.toppeo.com/video-des-poissons-chats-attaquent-des-pigeons-18968.html
France	125	Truites et rivières	Forum	Hunt	Fauna and Flora	Forum			2012-12-08		N	N					20	Pigeons vs silures	http://www.forumter.com/t9389-pigeons-vs-silures
France	126	Université Paul Sabatier	Site	Reserch	Institutionnel	Research		PO	2012-12-06		O	O	C/L	C/L		C	0	Quand des poissons attaquent et mangent des pigeons...	http://www.univ-tlse3.fr/07718612/0/fiche___actualite/&RH=ACCUEIL
France	127	YouLab	Site	Commercial	Diverse	Biologie	AFP		2012-12-15		N	O	C	C		C	0	Silures : ces requins d'eau douce !	http://www.youlab.fr/blog/poisson-silure-pigeons/
France	128	hellocoton	Blog	Girl	Diverse	Health			2012-12-10		O	Autre ph.				C	3	Attaque de pigeons par des silures	http://www.hellocoton.fr/to/sBSo#http://www.terrafemina.com/vie-privee/sante/articles/20427-attaque-de-pigeons-par-des-silures-video.html/
United Kingdom	129	whatleydude	Blog	Personal	Diverse	5 things on Fridays		Ed.Yong	2012-12-14		O							Catfish now eat pigeons	http://whatleydude.com/2012/12/five-things-on-friday-50/
United Kingdom	130	Pigeon Mania	Blog	Animal	Fauna and Flora	A			2012-12-13		O							Putting the Catfish Among the Pigeons	http://www.pigeonmania.com/catfish-hunting-pigeons/
United Kingdom	131	Tag on-line	Blog	Local Information	Information	Animals			2012-12-07									Catfish catch and kill pigeons in Albi	http://tag-on-line.blogspot.fr/2012/12/catfish-catch-and-kill-pigeons-in-albi.html
United Kingdom	132	Charlton Life	Site	Sport	Diverse	Other			déc.2012		O				C	C	5	Catfish 1 Pigeons 0	http://forum.charltonlife.com/discussion/52393/catfish-1-pigeons-0
United Kingdom	133	Digital Spy	Site	Entertainment	Media and Technology	business insider			2012-12-08		O	autre	C&L				1	Catfish learn to catch pigeons - video	http://www.digitalspy.co.uk/odd/news/a443938/catfish-learn-to-catch-pigeons-video.html
United Kingdom	134	Intelligent Debate	Forum	Athéism & religion	Diverse	Forum			2012-12-09				C&L				43	Catfish stalking pigeons	http://debateunlimited.com/Debate/viewtopic.php?t=15680&sid=7c97b671a491160965d80be87a4f757d
United Kingdom	135	Ultimate reef.com	Forum	Sea	Fauna and Flora	Forum			2012-12-07		Lien you tube						3	Catfish beaching to feed on pigeons (Orca style)	http://www.ultimatereef.net/forums/showthread.php?t=604630
United Kingdom	136	Pïke Angler	Forum	Hunt	Fauna and Flora	Forum			2012-12-06		Lien you tube							Anyone tried Pigeon for Catfish.	http://pikeangler.forumotion.com/t2847-anyone-tried-pigeon-for-catfish
United Kingdom	137	Fishkeeping	Forum	Hunt	Fauna and Flora	Forum		Business Insider	2012-12-08								4	Wels catfish have learned to hunt pigeons	http://www.fishkeeping.co.uk/modules/newbb/viewtopic.php?topic_id=34185
United Kingdom	138	Carpforum	Forum	Hunt	Fauna and Flora	Forum		Daily Mail	2012-12-07								13		http://www.carpforum.co.uk/Shared/Messages.asp?TopicID=309366
United Kingdom	139	Aqcenter	Site	Hunt	Fauna and Flora	Forum		practicalfishkeeping.co.uk	2012-12-19								3	Wels catfish	http://www.aqcenter.net/topic/2118-wels-catfish/
United Kingdom	140	Breaking surface	Forum	Hunt	Fauna and Flora	Forum			2012-12-06		O						4	Catfish grabs pigeon video	http://breakingsurface.proboards.com/thread/7352
United Kingdom	141	Lure Anglers' Society	Forum	Hunt	Fauna and Flora	Forum			2012-12-07		Lien you tube		C&L				6		http://www.lureanglers.co.uk/forum/viewtopic.php?p=167653&sid=feeb3dfa8e5f75d89679cb7f86fbbd64
United Kingdom	142	craftycarping	Site	Hunt	Fauna and Flora	Forum			2012-12-09								3	Pigeons as live bait?	http://www.craftycarping.co.uk/archive/index.php/t-3218.html
United Kingdom	143	The wild fishing	Forum	Hunt	Fauna and Flora	Forum			2012-12-10		O						8	Breaching catfish	http://www.wildfisher.co.uk/smf/index.php?topic=19745.0
United Kingdom	144	Bad Wolf Fishing	Site	Hunt	Fauna and Flora	Forum			2012-12-14		O				C	C		Catfish Go Completely Orca On A Pigeon	http://badwolf-fishing.co.uk/forums/index.php?/topic/3043-catfish-go-completely-orca-on-a-pigeon/
United Kingdom	145	CCG Forum	Forum	Silure	Fauna and Flora	Forum		Daily Mail	2012-12-07									pigeon for bait?	http://catfishconservationgroup.yuku.com/topic/2504/pigeon-for-bait#.Ua-N2ZzVP_c
United Kingdom	146	Kilburnlad in retirement	Blog	Personal	Fauna and Flora	Nature			2012-12-08		O							Pigeon - catfish bait!	http://www.kilburnlad.me/2012/12/pigeon-catfish-bait.html
United Kingdom	147	Mail Online (Daily Mail)	Site native to the web	General Information	Information	News			2012-12-07		O	O	C & L			C	64	Setting the catfish amongst the pigeons: The astonishing moment a fish leaps out of the water to catch a bird	http://www.dailymail.co.uk/sciencetech/article-2244529/Setting-catfish-pigeons-The-curious-case-fish-hunt-birds.html
United Kingdom	148	Birdwatch	Online Version	Birds	Fauna and Flora	News			2012-12-18		O	autre	C		C			Catfish among the pigeons	http://www.birdwatch.co.uk/channel/newsitem.asp?c=11&cate=__13327
United Kingdom	149	Chester-Le-Street & District Angling Club	Site	Hunt	Fauna and Flora	News		Daily Mail	2012-12-07									Catfish stalking & eating pigeons.	http://www.chester-le-street-angling-club.co.uk/catfish-stalking-eating-pigeons/
United Kingdom	150	Folowing the nerd	Site	Geek	Media and Technology	Paranormal		Ed.Yong	2012-12-10			O + autre	C & L		C	C		WATCH: Catfish start hunting pigeons. On land. Run away!	http://www.followingthenerd.com/paranormal/watch-catfish-start-hunting-pigeons-on-land-run-away/
United Kingdom	151	Grindtv	Site	Sport	Diverse	Outdoors			2012-12-07		O	O	C & L			C		Catfish found to beach themselves, orca-like, to catch land birds	http://www.grindtv.com/outdoor/post/catfish-found-to-beach-themselves-orca-like-to-catch-land-birds/
United Kingdom	152	French News Oline	Site native to the web	General Information	Information	Quick reads			2012-12-09		O	O	C& L		C			Putting the Catfish Among the Pigeons	http://www.french-news-online.com/wordpress/?p=15448#axzz2VBeyHHQB
United Kingdom	153	Unsourced	Site	General Information	Information	Science		Lien Daily Mail	2012-12-07				C			C		Setting the catfish amongst the pigeons: The astonishing moment a fish catches a bird	http://unsourced.org/art/15362
United Kingdom	154	Descrier	Site native to the web	General Information	Informations	Science			2012-12-11		O	O	C&L		C	C		Catfish Catching Pigeons on Land	http://descrier.co.uk/science/2012/12/catfish-catching-pigeons-on-land/
United Kingdom	155	Travel AOL	Content aggregators	General Information	Information	Voyage		Daily Mail	2012-12-10		O	O				C	2	Video: Creepy moment catfish lunges out of water to eat bird	http://travel.aol.co.uk/2012/12/10/video-catfish-eats-pigeon-france/
United Kingdom	156	Gizmodo	Blog	Technologies	Media and Technology	wtf		Ed.Yong	2012-12-07		O						4	Killer Catfish Have Figured Out How To Hunt Down Pigeons	http://www.gizmodo.co.uk/2012/12/killer-catfish-have-figured-out-how-to-hunt-down-pigeons/
United Kingdom	157	Noxxed	Content aggregators	Entertainment	Odd and Funny						O							Catfish has an appetite for pigeons	http://noxxed.com/video/WUXXXM5BHHY7/Catfish-has-an-appetite-for-pigeons
United Kingdom	158	Boreme	Site	Entertainment	Odd and Funny						O						1	Catfish stalking pigeons	http://www.boreme.com/posting.php?id=35337
United Kingdom	159	Anorak	Site	Entertainment	Odd and Funny				2012-12-10		O	O						Catfish strike knell for end of humans while eating birds out of water (video)	http://www.anorak.co.uk/342234/strange-but-true/catfish-strike-knell-for-end-of-humans-while-eating-birds-out-of-water-video.html/
United Kingdom	160	HMS Friday	Blog	Geek	Media and Technology				2012-12-10		O							European Catfish Now Hunt Pigeons	http://www.hmsfriday.com/2012/12/10/european-catfish-now-hunt-pigeons/
United Kingdom	161	The connexion	Online Version	General Information	Information			LeMonde	2012-12-07			O	C	C	C			Fish jump out of river to eat birds	http://www.connexionfrance.com/Catfish-river-Tarn-Albi-pigeons-jump-lungeing-14319-view-article.html
United States	162	Your Daily Media	site	Entertainment	Odd and Funny	Animals			2012-12-13		O							Catfish Eats Pigeons	http://www.yourdailymedia.com/post/pigeon-eating-catfish/
United States	163	Tobefun	site	Entertainment	Odd and Funny	Animals			2012-12-09		O							Catfish attack and eat pigeon	http://tobefun.net/en/media/silures-pigeons
United States	164	MOtherNatureNetwork	Site native to the web	Ecology	Fauna and Flora	Animals			2012-12-11		Autre	Autre	L		C			Catfish hunt pigeons on land	http://www.mnn.com/earth-matters/animals/stories/catfish-hunt-pigeons-on-land
United States	165	OFBeaton	blog	Personal	Diverse	Animals			2012-12-12		O							Catfish Pigeon Hunting	http://ofbeaton.com/2012/12/catfish-pigeon-hunting/
United States	166	Gizmodo (UK)	Site native to the web	Technologies	Media and Technology	Animals			2012-12-06		O						26	Killer Catfish Have Figured Out How To Hunt Down Pigeons	http://gizmodo.com/5966236/killer-catfish-have-figured-out-how-to-hunt-down-pigeons
United States	167	io9	Forum	Geek	Media and Technology	Biologie			2012-12-06		O		C&L		C	C	20	Watch this catfish go completely orca on a pigeon	http://io9.com/5966179/watch-this-catfish-go-completely-orca-on-a-pigeon
United States	168	SciTechDaily	Site native to the web	Science and Technology	Science and Technology	Biologie			2012-12-07		O	O	C&L		C	C	1	European Catfish Learn to Catch Pigeons	http://scitechdaily.com/european-catfish-learn-to-catch-pigeons/
United States	169	ZME Science	blog	Science and Technology	Science and Technology	Biologie			2012-12-10			O	C&L		C	C		Catfish hunt pigeons in France	http://www.zmescience.com/science/biology/catfish-pigeons-10122012/
United States	170	Animal Fact Guide	site	Animal	Fauna and Flora	Blog			13/13/13		O							Pigeon-eating Catfish	http://www.animalfactguide.com/2012/12/pigeon-eating-catfish/
United States	171	Outdoorlife	Online Version	Hunt & Fishing	Fauna and Flora	Blog			2012-12-06		O		C&L				2	VIDEO: Wels Catfish Catch and Eat Unsuspecting Pigeons	http://www.outdoorlife.com/blogs/newshound/2012/12/new-study-shows-european-catfish-are-now-pigeon-hunters
United States	172	Earth Touch TV	Online Version	Documentary	Diverse	blog			2012-12-12		O	O	C&L					Pigeon-hunting catfish are like 'freshwater killer whales'	http://earthtouch.tv/blog/article/pigeon-hunting-catfish-are-like-freshwater-killer-whales/?category=best-of-youtube
United States	173	Neatorama	Site	Geek and entertainment	Media and Technology	Blog			2012-12-07		O				C	C		Catfish Hunting Pigeons	http://www.neatorama.com/2012/12/07/Catfish-Hunting-Pigeons/
United States	174	Yahoo!news	Content aggregators	General Information	Information	Blog			2012-12-07		O	O	C&L				1099	Catfish learning to hunt pigeons on land (video)	http://news.yahoo.com/blogs/sideshow/catfish-learning-hunt-pigeons-land-video-231659764.html
United States	175	Slate	Site native to the web	General Information	Information	Blog			2012-12-07		Autre						24	WATCH: French Catfish Dine on Unsuspecting Pigeons	http://www.slate.com/blogs/trending/2012/12/07/catfish_eats_bird_video_shows_french_fish_with_unusual_pigeon_eating_habits.html
United States	176	Smithsonian	site	Scientific Institution	Institution	Blog			2012-12-07		O		L		C & L			Catfish Are Teaching Themselves to Catch Pigeons	http://blogs.smithsonianmag.com/smartnews/2012/12/catfish-are-teaching-themselves-to-catch-pigeons/
United States	177	Discover ( ED Yong)	Online Version	Science and Technology	Science and Technology	Blog			2012-12-05		O	O	C & L		C	C	Fermé (6,7K Facebook j'aime; 683 tweets)	The catfish that strands itself to kill pigeons	http://blogs.discovermagazine.com/notrocketscience/2012/12/05/the-catfish-that-strands-itself-to-kill-pigeons/
United States	178	Boingboing	Site native to the web	SC.fiction, numeric, Technology	Media and Technology	Blog			2012-12-09		O		C&L				26	Catfish beaches itself to gobble up pigeons	http://boingboing.net/2012/12/09/catfish-beatches-itself-to-gob.html
United States	179	Digital Spy.UK	Site	Geek and entertainment	Media and Technology	business insider			2012-12-08		O	autre	C&L				1	Catfish learn to catch pigeons - video	http://www.digitalspy.co.uk/odd/news/a443938/catfish-learn-to-catch-pigeons-video.html
United States	180	TheWorld	Online Version	General Information	Information	Environment			2012-12-06		O	O	L				4	Pigeon Hunting Catfish, the ‘Freshwater Killer Whales’	http://www.theworld.org/2012/12/pigeon-hunting-catfish/
United States	181	Indian Country Today Media Network	Online Version	General Information	Information	Environment			2012-12-07		O	O	C		C	C	13	'Freshwater Killer Whale' Catfish Squirm Onto Land to Grab Pigeons	http://indiancountrytodaymedianetwork.com/article/freshwater-killer-whale-catfish-squirm-land-grab-pigeons-146188
United States	182	Grist	Site native to the web	General Information	Information	Environment			2012-12-06		O						8	French catfish jump onto dry land to eat pigeons	http://grist.org/list/french-catfish-jump-onto-dry-land-to-eat-pigeons/
United States	183	UrbanTimes	Site native to the web	General Information	Information	Environment			2013-02-04		O	Autre						Catfish Attacks Unsuspecting Pigeon	http://urbantimes.co/2013/02/catfish-attacks-unsuspecting-pigeon/
United States	184	America Blog	Blog	General Information	Information	Environment			2012-12-09		O						10	Amazing video of catfish hunting pigeons	http://americablog.com/2012/12/pigeon-hunting-catfish-of-the-tarn-river.html
United States	185	The Christian Post	Site native to the web	General Information	Information	International			2012-12-07		O				C	C		Catfish Hunt Pigeons: France Has Fish Eating Birds [WATCH]	http://global.christianpost.com/news/catfish-hunt-pigeons-france-fish-eat-birds-watch-video-86291/
United States	186	10000 Birds	Site	Birds	Fauna and Flora	Sea			2013-01-15			O					1	pigeon-eating catfish	http://10000birds.com/tag/pigeon-eating-catfish
United States	187	Earth Times	Site native to the web	Environment	Fauna and Flora	Nature			2012-12-09		O	O	C&L		C	C		Putting the cat(fish) among the pigeons	http://www.earthtimes.org/nature/catfish-pigeons/2250/
United States	188	LiveLeak	Site	partage video /forum	Fauna and Flora	Nature			2012-12-07		O						313	Killer Catfish Hunting Pigeons	http://www.liveleak.com/view?i=56a_1354864868&comments=1
United States	189	Wtvr.com (CBS 6)	Online Version	General Information	Information	News / Animals			2012-12-07		O						3	VIDEO: Giant catfish learns to hunt pigeons	http://wtvr.com/2012/12/07/video-giant-catfish-learns-to-hunt-pigeons/
United States	190	The Inquisitr	Site native to the web	General Information	Information	News / Animals			2012-12-07		O	O			C	C	12	Catfish Hunt Pigeons In France [Video]	Read more at http://www.inquisitr.com/428315/catfish-hunt-pigeons-in-france-video/#4omI8k3MGYhyQwH8.99
United States	191	Forbes	Online Version	General Information	Information	Pharma & Healthcare			2012-12-08		O		C&L					Video: Catfish Beaches Itself like a Killer Whale to Eat Pigeons	http://www.forbes.com/fdc/welcome_mjx.shtml
United States	192	Geekydump	site	Geek	Media and Technology	Animals and plants			2012-12-23		O							Catfish Grabs Pigeon	http://www.geekydump.com/catfish-grabs-pigeon/
United States	193	Daily Pick Sand Flicks	Site	Unusual	Odd and Funny	Science and Technology			2012-12-06		O	O	L		C	C	2	Killer Catfish Hunting Pigeons (Video)	http://dailypicksandflicks.com/2012/12/06/killer-catfish-hunting-pigeons-video/
United States	194	Business insider	Site native to the web	business & technologie	Media and Technology	Science			2012-12-06		O		C&L		C	C	14	Catfish Have Learned How To Hunt Pigeons	http://www.businessinsider.com/catfish-have-learned-how-to-hunt-pigeons-2012-12
United States	195	geekosystem	Content aggregators	Geek	Media and Technology	Science			2012-12-10		O	O			C	C	8	Oh, Dear God No: Here Are Some Catfish Hunting And Eating Pigeons	http://www.geekosystem.com/pigeon-eating-catfish/
United States	196	Slashdot	Site native to the web	Geek	Media and Technology	Science			2012-12-09						C	C	115	Catfish Strands Itself To Kill Pigeons	http://science.slashdot.org/story/12/12/09/176255/catfish-strands-itself-to-kill-pigeons
United States	197	huffingtonpost.com	Site native to the web	General Information	Information	Science			2012-12-08		O		C&L			C	443	Catfish Hunt Pigeons: Fish Catch Birds On Land In Display Of Adaptive Behavior (VIDEO)	http://www.huffingtonpost.com/2012/12/08/catfish-hunt-pigeons-video-attacks-eats-on-land_n_2263802.html
United States	198	TGDaily	Site native to the web	Technologie, Business, Science	Media and Technology	Science			2012-12-10		O	O	C		C	C	7	Catfish hunt pigeons in France	http://www.tgdaily.com/general-sciences-features/67959-catfish-hunt-pigeons-in-france
United States	199	The Blaze	Online Version	General Information	Information	Stories / Science			2012-12-07		O	O	C&L			C	125	‘Freshwater Killer Whales’ (a.k.a. Catfish) Are Now Eating Pigeons — See It!	http://www.theblaze.com/stories/2012/12/07/freshwater-killer-whales-a-k-a-catfish-are-now-eating-pigeons-see-it/
United States	200	Live science	Site native to the web	Science and Technology	Science and Technology	Strange news			2012-12-07		O	O	C					Wels Catfish Filmed Hunting and Killing Pigeons	http://www.livescience.com/34348-wels-catfish-filmed-hunting-and-killing-pigeons.html
United States	201	Izismile	site	Entertainment	Odd and Funny	Video			2012-12-08		O							Killer Catfish Wants Some Piece of Pigeon	http://izismile.com/2012/12/08/killer_catfish_wants_some_piece_of_pigeon.html
United States	202	unbelievable-facts	Blog	Entertainment	Odd and Funny						O	O			C	C	6	Catfish Hunt Pigeons In France (Video).	http://www.unbelievable-facts.com/2013/04/catfish-hunt-pigeons-in-france-video.html
United States	203	The FW	site	Entertainment	Odd and Funny				2012-12-08		O							Catfish Grabs A Pigeon	http://thefw.com/catfish-grabs-a-pigeon/
United States	204	Geekologie	Blog	Geek	Media and Technology				2012-12-10		O	O			C		12	Oh You Know, Just Some Giant Pigeon-Hunting Catfish	http://geekologie.com/2012/12/oh-you-know-just-some-giant-pigeon-hunti.php
United States	205	Fark.com	Site	General Information	Information				2012-12-07								54	It begins: Catfish are now hunting pigeons . . . ON LAND	http://www.fark.com/comments/7472976/It-begins-Catfish-are-now-hunting-pigeons-ON-LAND
United States	206	Examiner.com	Site native to the web	General Information	Information				2012-12-07			Autre				C		Catfish hunt pigeons: Leap from water to grab their prey	http://www.examiner.com/article/catfish-hunt-pigeons-leap-from-water-to-grab-their-prey
United States	207	The week	Online Version	General Information	Information				2012-12-06		O					C	5	WATCH: How catfish taught themselves to snag pigeons for lunch	http://theweek.com/article/index/237496/watch-how-catfish-taught-themselves-to-snag-pigeons-for-lunch
United States	208	Krulwich Wonders	Blog	Science and Technology	Science and Technology				2012-12-11		O	O	L		C		59	Pigeon Interruptus — A Fish That Hunts Pigeons On Land	http://www.npr.org/blogs/krulwich/2012/12/11/166865309/pigeon-interuptus-a-fish-that-hunts-pigeons-on-land
United States	209	Blog PloS One	Blog	Science and Technology	Science and Technology				2012-12-07		O	O	C&L			C	12	Prowling Catfish Catch Pigeons on Land	http://blogs.plos.org/everyone/2012/12/06/prowling-catfish-catch-pigeons-on-land/
United States	210	Now Msn			Diverse				2012-12-07		O						51	See catfish hunt pigeons in creepy, amazing nature video	http://now.msn.com/catfish-hunt-pigeons-in-this-video
